# Supplementary material for: BP-M345 as a Basis for the Discovery of New Diarylpentanoids with Promising Antimitotic Activity
Source: Int J Mol Sci. 2024 Jan 30;25(3):1691. doi: 10.3390/ijms25031691 (PMC10855865; doi:10.3390/ijms25031691)
Supplement: Supplementary file 1 [file ijms-25-01691-s001.zip]

Archive with 1 entries (1 files):
- ijms-2823245-supplementary.pdf
